# Supplementary material for: Photoelectrochemical Properties of Annealed Anodic TiO2 Layers Covered with CuOx
Source: Molecules. 2022 Jul 26;27(15):4789. doi: 10.3390/molecules27154789 (PMC9369738; doi:10.3390/molecules27154789)
Supplement: Supplementary file 1 [file molecules-27-04789-s001.zip]

Archive with 1 entries (1 files):
- molecules-1800089-supplementary.pdf
